# Supplementary material for: The Mediating Roles of Medical Mistrust, Knowledge, Confidence and Complacency of Vaccines in the Pathways from Conspiracy Beliefs to Vaccine Hesitancy
Source: Vaccines (Basel). 2021 Nov 17;9(11):1342. doi: 10.3390/vaccines9111342 (PMC8624917; doi:10.3390/vaccines9111342)
Supplement: Supplementary file 1 [file vaccines-09-01342-s001.zip]

Archive with 1 entries (1 files):
- vaccines-1416645-supplementary.pdf
